# Supplementary material for: Feed binders to improve the quality of Atlantic salmon (Salmo salar) feed and faeces
Source: PeerJ. 2026 Jun 22;14:e21291. doi: 10.7717/peerj.21291 (PMC13296804; doi:10.7717/peerj.21291)
Supplement: Supplemental Information 2 [file peerj-14-21291-s002.xlsx]

## Sheet: Tank data
Tank	Number fish start	Bulkvekt (g) start	Average body weight (g) start	Start date F1	Diett F1	Binder type	Binder level	Feed DM (%)	Amoun fed F1 (kg)	Amount fed F1 (g)	Fôr inntake F1 (kg)	Feed inntak F1 (g)	Fee inntak F1 (gDM)	Feed inntake F1 (g/dag)	Feed inntake F1 (gDM/dag)	Spillbox F1 (g)	Spillbox DM F1 (g)	Spillbox (gDM/day)	Collection efficiency (%) F1	Dager F1	Start F2	Diett F2	Binder type	Bindernivå	Feed DM %	Amount fed F2 (kg)	Amout fed F2 (g)	Feed intake F2 (kg)	Feed intake F2 (g)	Feed intake F2 (gDM)	Feed intake F2 (g/dag)	Feed intake F2 (gDM/dag)	Spillbox F2 (g)	Spillbox DM F2 (g)	Spillbox DM F2 (g/day)	Collection efficiency F2 (%)	Dager F2	Start date F3	Tank	Diett F3	Binder type	Binder level	Feed DM	Feed nitrogen (as%)	Feed fett (as%)	Feed energy (as%)	Feed yttrium (mg/kg)	Feed nitrogen (DM%)	Feed protein (DM%)
1	27	10000	370.37	2022-11-03	AME-1672	Xanthan Gum	1	93.6391	1.5	1500	1.04278	1042.78	976.454	69.519	65.097	40.1	6.416	0.6416	3.28536	15	2022-11-18	AME-1679	Xanthan Gum	2	94.406	1.7	1700	1.55832	1558.32	1471.15	111.309	105.082	249	39.84	3.32	10.5314	14	2022-12-02	1	AME-1671	Guar Gum	1	92.9728	6.29	28.076	23.5791	86.12	6.76542	42.2839
2	27	10200	377.778	2022-11-03	AME-1671	Guar Gum	1	92.9728	1.51	1510	1.12022	1120.22	1041.5	74.6814	69.4334	960.3	153.648	15.3648	73.7628	15	2022-11-18	AME-1678	Guar Gum	2	92.0795	1.42	1420	1.20165	1201.65	1106.47	85.8322	79.0339	508	81.28	6.77333	28.5672	14	2022-12-02	2	AME-1672	Xanthan Gum	1	93.6391	6.18	27.2373	23.6014	83.34	6.59981	41.2488
3	27	10080	373.333	2022-11-03	AME-1675	Ertestivelse	1	92.6897	1.66	1660	1.32218	1322.18	1225.53	88.1456	81.7019	29.6	4.736	0.4736	1.93223	15	2022-11-18	AME-1682	Ertestivelse	2	94.5022	2.05	2050	1.77399	1773.99	1676.46	126.713	119.747	65	10.4	0.866667	2.4125	14	2022-12-02	3	AME-1669	Control PM		94.7106	6.49	26.979	23.9121	86.925	6.85245	42.8278
4	27	10020	371.111	2022-11-03	AME-1672	Xanthan Gum	1	93.6391	1.64	1640	1.35031	1350.31	1264.42	90.0205	84.2944	49.1	7.856	0.7856	3.10657	15	2022-11-18	AME-1679	Xanthan Gum	2	94.406	1.93	1930	1.75121	1751.21	1653.25	125.086	118.089	422	67.52	5.62667	15.8825	14	2022-12-02	4	AME-1670	Control FM		92.9845	6.81	28.5535	23.3368	84.07	7.3238	45.7737
5	27	10000	370.37	2022-11-03	AME-1673	Lignin sulfonate	1	92.5049	1.47	1470	0.868303	868.303	803.222	57.8868	53.5481	19.7	3.152	0.3152	1.9621	15	2022-11-18	AME-1680	Lignin sulfonate	2	93.4762	1.62	1620	1.42731	1427.31	1334.19	101.951	95.2996	70	11.2	0.933333	3.26456	14	2022-12-02	5	AME-1672	Xanthan Gum	1	93.6391	6.18	27.2373	23.6014	83.34	6.59981	41.2488
6	27	10120	374.815	2022-11-03	AME-1671	Guar Gum	1	92.9728	1.66	1660	1.2382	1238.2	1151.19	82.5467	76.746	862.7	138.032	13.8032	59.9519	15	2022-11-18	AME-1678	Guar Gum	2	92.0795	1.79	1790	1.49122	1491.22	1373.11	106.516	98.079	447	71.52	5.96	20.2558	14	2022-12-02	6	AME-1676	Alginat	1	92.2197	6.09	27.5848	23.1759	79.93	6.6038	41.2737
7	27	10200	377.778	2022-11-03	AME-1677	Gelatine	1	93.3902	1.61	1610	1.19508	1195.08	1116.09	79.6721	74.4059	13.4	2.144	0.2144	0.960498	15	2022-11-18	AME-1684	Gelatine	2	96.0894	1.84	1840	1.66429	1664.29	1599.21	118.878	114.229	143	22.88	1.90667	5.56387	14	2022-12-02	7	AME-1669	Control PM		94.7106	6.49	26.979	23.9121	86.925	6.85245	42.8278
8	27	10080	373.333	2022-11-03	AME-1674	Potetstivelse	1	93.4734	1.65	1650	1.22058	1220.58	1140.92	81.372	76.0612	8.1	1.296	0.1296	0.567964	15	2022-11-18	AME-1681	Potetstivelse	2	93.1121	1.7	1700	1.40878	1408.78	1311.74	100.627	93.6958	53	8.48	0.706667	2.51405	14	2022-12-02	8	AME-1671	Guar Gum	1	92.9728	6.29	28.076	23.5791	86.12	6.76542	42.2839
9	27	10040	371.852	2022-11-03	AME-1676	Alginat	1	92.2197	1.48	1480	0.940934	940.934	867.726	62.7289	57.8484	15.3	2.448	0.2448	1.41058	15	2022-11-18	AME-1683	Alginat	2	94.0984	1.57	1570	1.38305	1383.05	1301.43	98.7891	92.959	138	22.08	1.84	6.59789	14	2022-12-02	9	AME-1669	Control PM		94.7106	6.49	26.979	23.9121	86.925	6.85245	42.8278
10	27	10020	371.111	2022-11-03	AME-1674	Potetstivelse	1	93.4734	1.58	1580	1.1672	1167.2	1091.02	77.8132	72.7347	30.4	4.864	0.4864	2.22911	15	2022-11-18	AME-1681	Potetstivelse	2	93.1121	1.86	1860	1.69273	1692.73	1576.14	120.91	112.581	91	14.56	1.21333	3.59246	14	2022-12-02	10	AME-1676	Alginat	1	92.2197	6.09	27.5848	23.1759	79.93	6.6038	41.2737
11	27	10140	375.556	2022-11-03	AME-1677	Gelatine	1	93.3902	1.47	1470	1.0046	1004.6	938.2	66.9735	62.5467	10.5	1.68	0.168	0.895331	15	2022-11-18	AME-1684	Gelatine	2	96.0894	1.93	1930	1.77921	1779.21	1709.63	127.086	122.116	75	12	1	2.72964	14	2022-12-02	11	AME-1676	Alginat	1	92.2197	6.09	27.5848	23.1759	79.93	6.6038	41.2737
12	27	10180	377.037	2022-11-03	AME-1673	Lignin sulfonate	1	92.5049	1.56	1560	1.11625	1116.25	1032.59	74.4167	68.8391	4.2	0.672	0.0672	0.325397	15	2022-11-18	AME-1680	Lignin sulfonate	2	93.4762	1.76	1760	1.56195	1561.95	1460.05	111.568	104.29	16	2.56	0.213333	0.681862	14	2022-12-02	12	AME-1670	Control FM		92.9845	6.81	28.5535	23.3368	84.07	7.3238	45.7737
20	27	10100	374.074	2022-11-03	AME-1675	Ertestivelse	1	92.6897	1.48	1480	0.902434	902.434	836.463	60.1622	55.7642	4.8	0.768	0.0768	0.459076	15	2022-11-18	AME-1682	Ertestivelse	2	94.5022	1.94	1940	1.78474	1784.74	1686.62	127.482	120.473	45	7.2	0.6	1.66013	14	2022-12-02	20	AME-1671	Guar Gum	1	92.9728	6.29	28.076	23.5791	86.12	6.76542	42.2839
21	27	10100	374.074	2022-11-03	AME-1669	Control PM		94.7106	1.48	1480	1.07745	1077.45	1020.46	71.8298	68.0305	18.9	3.024	0.3024	1.48169	15	2022-11-18	AME-1670	Control FM		92.9845	2.08	2080	1.90403	1904.03	1770.45	136.002	126.461	299	47.84	3.98667	10.5083	14	2022-12-02	21	AME-1672	Xanthan Gum	1	93.6391	6.18	27.2373	23.6014	83.34	6.59981	41.2488
22	27	10140	375.556	2022-11-03	AME-1676	Alginat	1	92.2197	1.52	1520	1.14501	1145.01	1055.93	76.3341	70.395	18.9	3.024	0.3024	1.43192	15	2022-11-18	AME-1683	Alginat	2	94.0984	1.77	1770	1.5297	1529.7	1439.42	109.264	102.816	64	10.24	0.853333	2.76654	14	2022-12-02	22	AME-1670	Control FM		92.9845	6.81	28.5535	23.3368	84.07	7.3238	45.7737
		Fôrinntak (g/dag)
F1: Feed with 2% binders	Control PM	71.8298
	Guar Gum	78.614		5.56161
	Xanthan Gum	79.7697		14.4968
	Lignin sulfonate	66.1518		11.6884
	Potato starch	79.5926		2.51647
	Pea starch	74.1539		19.7872
	Alginat	69.5315		9.62029
	Gelatine	73.3228		8.97924
F2: Feed with 5% binders	Control FM	136.002
	Guar Gum	96.1739		14.6253
	Xanthan Gum	118.198		9.74238
	Lignin sulfonate	106.759		6.80052
	Potato starch	110.768		14.342
	Pea starch	127.097		0.543214
	Alginat	104.027		7.40716
	Gelatine	122.982		5.8042
F3: Selected feeds 2% binders	Control FM	130.658		14.191
	Control PM	119.937		16.3027
	Guar Gum	117.063		14.7747
	Xanthan Gum	122.408		12.2239
	Alginat	143.469		13.6952
		Feces in Spillbox (g)
F1: Feed with 2% binders	Control PM	18.9
	Guar Gum	911.5		69.0136
	Xanthan Gum	44.6		6.36396
	Lignin sulfonate	11.95		10.9602
	Potato starch	19.25		15.7685
	Pea starch	17.2		17.5362
	Alginat	17.1		2.54558
	Gelatine	11.95		2.05061
F2: Feed with 5% binders	Control FM	299
	Guar Gum	477.5		43.1335
	Xanthan Gum	335.5		122.329
	Lignin sulfonate	43		38.1838
	Potato starch	72		26.8701
	Pea starch	55		14.1421
	Alginat	101		52.3259
	Gelatine	109		48.0833
F3: Selected feeds 2% binders	Control FM	133.767		53.8266
	Control PM	59.5		35.6386
	Guar Gum	1245.43		348.381
	Xanthan Gum	93.9		13.547
	Alginat	105.9		94.5205
ADC DM	Spillboks	Stripped	Dissected		StdDev of ADC DM spillbox	StdDev of ADC DM stripped	StdDev of ADC DM baktarm
FM control	77.0812	76.5541	73.9784		0.845897	0.870714	0.5003
PM control	72.9688	72.5199	70.1881		1.58116	0.265113	2.07683
Guar Gum	61.2904	60.2368	54.8532		4.28802	1.86456	5.28857
Xanthan Gum	69.3034	69.8849	67.0593		1.72226	0.607427	0.645042
Alginate	64.9888	69.6652	66.9404		4.21559	0.631337	1.72985
DM	Spillboks	Stripped	Dissected		StdDev of Spillbox tørrstoff (%)	StdDev of Stripped tørrstoff (%)	StdDev of Baktarm tørrstoff (%)
FM control	21.047	16.9065	19.1053		1.47098	0.493677	0.446008
PM control	15.471	15.0645	16.3436		0.513282	0.341124	0.17064
Guar Gum	13.7425	12.8094	14.602		1.15193	0.651165	0.930703
Xanthan Gum	14.1126	13.1606	14.4093		0.300328	0.563492	0.159567
Alginate	16.7498	13.8135	15.297		2.17985	0.264117	0.520493
ADC fett	Spillboks	Stripped	Dissected		StdDev of ADC fett spillbox	StdDev of ADC fett Stripped	StdDev of ADC fett baktarm
FM control	94.1977	96.2205	95.2048		0.556738	0.89263	0.908
PM control	94.6328	96.6127	95.9306		2.07479	0.110128	0.465599
Guar Gum	81.904	82.1739	79.3365		4.97213	4.48007	8.06572
Xanthan Gum	90.482	96.3921	94.8405		2.46767	0.262446	1.19434
Alginate	83.2749	95.6158	94.8669		5.3129	0.235768	0.340386
ADC nitrogen	Spillboks	Stripped	Dissected		StdDev of ADC nitrogen spillbox	StdDev of ADC nitrogen Stripped	StdDev of ADC nitrogen baktarm
FM control	89.6551	86.0224	84.8053		0.306586	0.552224	0.281072
PM control	92.6476	91.2751	90.2988		1.6963	0.445223	0.917834
Guar Gum	86.8606	83.732	81.0399		3.68371	1.88441	4.1851
Xanthan Gum	92.2962	91.0467	89.6819		0.445143	0.481613	0.429184
Alginate	87.7515	90.4643	89.169		4.531	0.318706	1.43616
ADC energi	Average of ADC energi spillbox	Average of ADC energi Stripped	Average of ADC energi baktarm		StdDev of ADC energi spillbox	StdDev of ADC energi Stripped	StdDev of ADC energi baktarm
FM control	89.0823	88.0775	86.5221		0.443357	0.702952	0.229082
PM control	87.2101	84.589	83.6455		1.45361	0.254793	1.36842
Guar Gum	77.2319	72.4043	69.8367		4.04032	2.699	5.97038
Xanthan Gum	84.7541	83.4296	81.8504		1.34431	0.586153	0.706199
Alginate	78.3848	82.5872	81.6948		4.46255	0.48024	1.35412
Row Labels	Sum of Spillbox F1 (g)		Average of ADC DM F1	Average of ADC protein F1	Average of ADC fett F1
Guar Gum F1	1823		64.1212	92.6631	88.7833		0.922551	0.63928	0.525029
Alginat F2	202		51.0284	79.3319	71.0239
Guar Gum F2	955		14.0687	46.0801	34.2254		5.2837	6.54815	0.838012
Xanthan Gum F2	671		62.3613	92.3187	91.4938		0	#DIV/0!	1.12506
Control FM F2	299		76.5215	90.3166	94.6859
		Feed distributed (g)	Feed intake (g)	Feces in Spillbox (g)
F1: Feed with 2% binders	Control PM	1480	1077.45	3.024
	Guar Gum	1585	1179.21	145.84		106.066	83.4242	11.0422
	Xanthan Gum	1570	1196.55	7.136		98.9949	217.451	1.01823
	Lignin sulfonate	1515	992.276	1.912		63.6396	175.326	1.75362
	Potato starch	1615	1193.89	3.08		49.4975	37.747	2.52296
	Pea starch	1570	1112.31	2.752		127.279	296.808	2.8058
	Alginat	1500	1042.97	2.736		28.2843	144.304	0.407294
	Gelatine	1540	1099.84	1.912		98.9949	134.689	0.328098
F2: Feed with 5% binders	Control FM	2080	1904.03	299
	Guar Gum	3210	2692.87	955		261.63	204.754	43.1335
	Xanthan Gum	3630	3309.53	671		162.635	136.393	122.329
	Lignin sulfonate	3380	2989.26	86		98.9949	95.2073	38.1838
	Potato starch	3560	3101.51	144		113.137	200.788	26.8701
	Pea starch	3990	3558.73	110		77.7817	7.605	14.1421
	Alginat	3340	2912.75	202		141.421	103.7	52.3259
	Gelatine	3770	3443.5	218		63.6396	81.2588	48.0833
F3: Selected feeds 2% binders	Control FM	1710	1558.52	27.6308		51.9615	50.2357	8.94462
	Control PM	1616.67	1429.6	9.11241		66.5833	95.7227	5.20396
	Guar Gum	1580	1396.55	173.829		79.3725	94.5358	61.2487
	Xanthan Gum	1616.67	1462.56	13.2783		98.6577	97.8519	2.2029
	Alginat	1926.67	1712.86	16.4293		64.291	55.731	12.5357
		Collection efficiency (%)	stdev
Trial 1	PM control	1.48169
	Guar Gum	66.8573		9.76578
	Xanthan Gum	3.19596		0.126419
	Lignin sulfonate	1.14375		1.15732
	Potato starch	1.39854		1.17461
	Pea starch	1.19565		1.04168
	Alginate	1.42125		0.0150867
	Gelatine	0.927915		0.0460794
Trial 2	FM control	10.5083
	Guar Gum	24.4115		5.87707
	Xanthan Gum	13.207		3.78379
	Lignin sulfonate	1.97321		1.82624
	Potato starch	3.05325		0.762555
	Pea starch	2.03631		0.532007
	Alginate	4.68221		2.70918
	Gelatine	4.14675		2.00411
Trial 3	FM control	8.24531		2.24806
	PM control	2.48792		1.39894
	Guar Gum	33.943		8.82891
	Xanthan Gum	3.19126		0.735466
	Alginate	3.16645		2.76215
[truncated: 63 more columns]

## Sheet: Faecal analysis
Tank	Diet F3	Binder type	GI	Ash (%)	DM(%)	Moisture (%)	Yttrium (%)	ADC	Faeces collection	Yttrium (%)	DM(%)	Fat (%)	Nitrogen (%)	Energy (%)	ADC DM	ADC fett	ADC nitrogen	ADC energi	log ADC DM	log ADC fett	log ADC nitrogen	log ADC energi
1	AME-1671	Guar Gum	Proximal gut	2.16703	17.3145	82.6855	128.695		Baktarm	194.495	15.232	17.6249	3.24	19.1166	49.2871	72.2036	77.1919	64.1013	1.69273	1.85856	1.88757	1.80687
2	AME-1672	Xanthan Gum	Proximal gut	2.27877	18.3041	81.6959	146.72		Baktarm	288.65	14.2373	4.3515	2.155	14.4295	67.4011	95.3873	89.9321	82.3479	1.82867	1.97949	1.95391	1.91565
3	AME-1669	Control PM	Proximal gut	2.11048	17.3794	82.6206	133.385		Baktarm	344.945	16.1849	3.88774	2.295	14.1468	72.188	96.3687	91.0889	85.0915	1.85846	1.98394	1.95947	1.92989
4	AME-1670	Control FM	Proximal gut	2.69059	17.8526	82.1474	101.84		Baktarm	362.135	19.609	5.62922	4.535	13.7471	73.4182	95.4232	84.5403	86.3246	1.8658	1.97965	1.92706	1.93613
5	AME-1672	Xanthan Gum	Proximal gut	2.23422	16.8348	83.1652	129.7		Baktarm	289.185	14.4383	4.09842	2.16	14.6093	67.4614	95.6636	89.9274	82.161	1.82906	1.98075	1.95389	1.91467
6	AME-1676	Alginat	Proximal gut	2.31086	17.6141	82.3859	122.45		Baktarm	291.98	14.9883	5.55294	2.115	14.6529	68.1327	94.4893	90.4929	82.6921	1.83336	1.97538	1.95661	1.91746
7	AME-1669	Control PM	Proximal gut	2.58731	17.014	82.986	132.36		Baktarm	300.195	16.5241	3.74417	2.4	14.5583	68.042	95.9814	89.292	82.3707	1.83278	1.98219	1.95081	1.91577
8	AME-1671	Guar Gum	Proximal gut	2.08866	15.1672	84.8328	134.475		Baktarm	245.43	13.533	9.53013	2.6	16.1158	59.8117	88.0892	85.4956	76.0171	1.77679	1.94492	1.93194	1.88091
9	AME-1669	Control PM	Proximal gut	1.98208	14.3258	85.6742	96.415		Baktarm	323.39	16.3218	4.57526	2.29	14.7015	70.3342	95.4417	90.5156	83.4742	1.84717	1.97974	1.95672	1.92155
10	AME-1676	Alginat	Proximal gut	2.11551	17.2944	82.7056	116.975		Baktarm	265.515	15.898	4.61722	2.5	15.2794	64.9564	94.9612	87.6421	80.1532	1.81262	1.97755	1.94271	1.90392
11	AME-1676	Alginat	Proximal gut	2.28552	16.8715	83.1285	120.885		Baktarm	288.355	15.0048	4.82631	2.335	14.8499	67.7321	95.1502	89.372	82.2389	1.83079	1.97841	1.9512	1.91508
12	AME-1670	Control FM	Proximal gut	3.01034	18.8079	81.1921	122.08		Baktarm	372.19	18.7604	5.07706	4.59	13.6653	74.1363	95.9837	84.7755	86.7732	1.87003	1.9822	1.92827	1.93839
20	AME-1671	Guar Gum	Proximal gut	2.20107	19.5142	80.4858	111.665		Baktarm	221.455	15.041	16.0878	3.165	18.5587	55.4609	77.7167	80.4322	69.3917	1.74399	1.89051	1.90543	1.84131
21	AME-1672	Xanthan Gum	Proximal gut	2.26224	17.4764	82.5236	123.21		Baktarm	279.345	14.5524	5.96103	2.24	14.9974	66.3153	93.4707	89.1864	81.0421	1.82161	1.97068	1.9503	1.90871
22	AME-1670	Control FM	Proximal gut	3.03109	17.6884	82.3116	94.015		Baktarm	375.74	18.9466	7.39214	4.535	14.1136	74.3807	94.2075	85.1001	86.4684	1.87146	1.97409	1.92993	1.93686
1	AME-1671	Guar Gum	Mid gut	2.33086	16.2095	83.7905	168.225		Spillbox	228.995	13.9341	16.2748	2.64	15.6552	56.9274	76.5521	83.0224	73.1433	1.75532	1.88396	1.9192	1.86417
2	AME-1672	Xanthan Gum	Mid gut	2.89465	17.1141	82.8859	239.78		Spillbox	287.89	13.8282	10.8761	1.585	12.8242	67.3151	87.6553	92.0711	83.2018	1.82811	1.94278	1.96412	1.92013
3	AME-1669	Control PM	Mid gut	3.25544	18.8834	81.1166	246.44		Spillbox	357.47	15.6295	4.11584	1.585	10.9981	73.1624	96.0831	93.7297	88.1912	1.86429	1.98265	1.97188	1.94543
4	AME-1670	Control FM	Mid gut	4.45782	19.16	80.84	235.495		Spillbox	409.27	19.3485	8.02829	3.245	11.6198	76.4796	93.7887	89.4734	89.0004	1.88355	1.97215	1.95169	1.94939
5	AME-1672	Xanthan Gum	Mid gut	2.89682	16.6151	83.3849	238.85		Spillbox	317.17	14.0829	7.56449	1.76	12.1792	70.3324	92.2067	92.0085	85.5194	1.84716	1.96476	1.96383	1.93206
6	AME-1676	Alginat	Mid gut	2.80361	16.5552	83.4448	219.4		Spillbox	299.74	14.3738	10.9572	1.6	13.7799	68.9578	88.514	92.403	82.807	1.83858	1.94701	1.96569	1.91807
7	AME-1669	Control PM	Mid gut	3.1108	17.2419	82.7581	230.685		Spillbox	375.4	14.8971	4.90058	1.72	11.8354	74.4443	95.5591	93.5206	87.8991	1.87183	1.98027	1.97091	1.94398
8	AME-1671	Guar Gum	Mid gut	2.46755	14.8768	85.1232	198.48		Spillbox	285.89	12.5068	11.8023	1.87	13.6655	65.4993	86.3799	90.3675	81.2221	1.81624	1.93641	1.95601	1.90967
9	AME-1669	Control PM	Mid gut	3.06071	17.7996	82.2004	238.575		Spillbox	334.27	15.8863	7.60903	2.2	12.5931	71.2998	92.2562	90.6926	85.5402	1.85309	1.965	1.95757	1.93217
10	AME-1676	Alginat	Mid gut	2.92958	16.9057	83.0943	216.075		Spillbox	269.27	17.2183	14.2091	2.365	15.5058	65.4451	83.4197	87.4999	78.4645	1.81588	1.92127	1.94201	1.89467
11	AME-1676	Alginat	Mid gut	2.86707	17.2486	82.7514	212.3		Spillbox	235.94	18.6574	16.6017	2.76	16.4769	60.5637	77.8911	83.3514	73.883	1.78221	1.89149	1.92091	1.86854
12	AME-1670	Control FM	Mid gut	4.42157	19.2134	80.7866	224.5		Spillbox	438.52	21.8883	7.15753	3.3	11.8158	78.0484	94.8317	90.009	89.5609	1.89236	1.97695	1.95429	1.95212
20	AME-1671	Guar Gum	Mid gut	2.46917	16.2261	83.7739	188.055		Spillbox	255.825	14.7866	13.3524	2.225	14.7628	61.4447	82.7801	87.1919	77.3303	1.78848	1.91793	1.94048	1.88835
21	AME-1672	Xanthan Gum	Mid gut	3.02268	17.5272	82.4728	225.215		Spillbox	316.425	14.4267	8.14991	1.58	12.1326	70.2626	91.5838	92.8089	85.5409	1.84672	1.96182	1.96759	1.93217
22	AME-1670	Control FM	Mid gut	4.94378	21.0923	78.9077	214.135		Spillbox	413.42	21.9043	7.86939	3.275	12.0735	76.7157	93.9727	89.4827	88.6856	1.88488	1.973	1.95174	1.94785
1	AME-1671	Guar Gum	Distal gut		15.232		194.495		Stripped	238.855	13.4418	16.4084	2.965	18.3839	58.7054	77.3356	81.7195	69.764	1.76868	1.88838	1.91233	1.84363
2	AME-1672	Xanthan Gum	Distal gut		14.2373		288.65		Stripped	319.055	12.7234	3.45457	1.865	13.4521	70.5077	96.462	91.5818	84.1005	1.84824	1.98436	1.96181	1.9248
3	AME-1669	Control PM	Distal gut		16.1849		344.945		Stripped	349.995	14.9562	3.36142	2.115	13.8115	72.5892	96.7328	91.4543	84.8537	1.86087	1.98557	1.9612	1.92867
4	AME-1670	Control FM	Distal gut		19.609		362.135		Stripped	401.21	17.4728	5.51575	4.195	12.4596	76.0071	95.6468	86.1183	87.9685	1.88085	1.98067	1.9351	1.94433
5	AME-1672	Xanthan Gum	Distal gut		14.4383		289.185		Stripped	306.445	12.9619	3.65584	1.99	13.6757	69.2941	96.1018	90.6479	83.1711	1.8407	1.98273	1.95736	1.91997
6	AME-1676	Alginat	Distal gut		14.9883		291.98		Stripped	299.67	14.0606	4.40956	1.935	14.3936	68.9505	95.3765	90.8102	82.0371	1.83854	1.97944	1.95813	1.91401
7	AME-1669	Control PM	Distal gut		16.5241		300.195		Stripped	345.43	14.7907	3.53731	2.255	14.0888	72.227	96.5164	90.7682	84.3454	1.8587	1.9846	1.95793	1.92606
8	AME-1671	Guar Gum	Distal gut		13.533		245.43		Stripped	261.72	12.1409	10.9642	2.585	16.5499	62.3131	86.1786	85.4548	75.1584	1.79458	1.9354	1.93174	1.87598
9	AME-1669	Control PM	Distal gut		16.3218		323.39		Stripped	351.975	15.4467	3.52915	2.09	14.1516	72.7434	96.589	91.6028	84.568	1.86179	1.98493	1.96191	1.92721
10	AME-1676	Alginat	Distal gut		15.898		265.515		Stripped	311.68	13.8448	4.1187	2.15	14.3334	70.1469	95.8479	90.1826	82.8015	1.84601	1.98158	1.95512	1.91804
11	AME-1676	Alginat	Distal gut		15.0048		288.355		Stripped	309.105	13.5352	4.30594	2.085	14.1146	69.8982	95.623	90.4001	82.923	1.84447	1.98056	1.95617	1.91867
12	AME-1670	Control FM	Distal gut		18.7604		372.19		Stripped	428.94	16.68	3.72677	4.355	12.3684	77.5582	97.2489	86.5205	88.8286	1.88963	1.98788	1.93712	1.94855
20	AME-1671	Guar Gum	Distal gut		15.041		221.455		Stripped	244.7	12.8455	12.6031	2.655	17.2601	59.6918	83.0075	84.0218	72.2904	1.77591	1.91912	1.92439	1.85908
21	AME-1672	Xanthan Gum	Distal gut		14.5524		279.345		Stripped	312.125	13.7965	3.23573	1.97	14.0567	69.8529	96.6125	90.9104	83.017	1.84418	1.98503	1.95861	1.91917
22	AME-1670	Control FM	Distal gut		18.9466		375.74		Stripped	402.72	16.5668	5.38543	4.42	13.0605	76.097	95.7656	85.4286	87.4355	1.88137	1.98121	1.9316	1.94169

## Sheet: Sampling individual fish
Date	Tank ID	Diett F3	Binder type	Fish ID	Weight (g)	Length (cm)	K-factor	Stripped	Comments	Stomach content (g)	Foregut content (g)	Midgut content (g)	Hindgut content (g)	Sex [m/f]	Faeces score	GI content (g)	GI content (% of BW)	Stomach content (%)	Foregut content (%)	Midgut content (%)	Hindgut content (%)
15.12.2022	T1	AME-1671	Guar Gum	T1-1	396.3	31.9	1.22082			0.237	14.169	15.202	1.113	m	2	30.721	7.75196	0.771459	46.1215	49.4841	3.62293
15.12.2022	T1	AME-1671	Guar Gum	T1-2	513	34.2	1.28245			0.386	15.949	18.379	2.459	f	2	37.173	7.2462	1.03839	42.9048	49.4418	6.61502
15.12.2022	T1	AME-1671	Guar Gum	T1-3	714.4	38.9	1.21365			0.313	14.32	24.519	5.957	m	3	45.109	6.31425	0.693875	31.7453	54.355	13.2058
15.12.2022	T1	AME-1671	Guar Gum	T1-4	645.1	35.3	1.46657			1.43	22.416	28.724	5.141	m	2	57.711	8.94605	2.47786	38.8418	49.7721	8.90818
15.12.2022	T1	AME-1671	Guar Gum	T1-5	556.4	35.8	1.21266			1.092	25.801	33.265	5.501	m	3	65.659	11.8007	1.66314	39.2955	50.6633	8.37814
15.12.2022	T1	AME-1671	Guar Gum	T1-6	572.4	36.4	1.18685			0.595	28.576	37.031	3.283	f	2	69.485	12.1392	0.8563	41.1254	53.2935	4.72476
15.12.2022	T1	AME-1671	Guar Gum	T1-7	583.6	35.7	1.28266			0	32.247	40.74	3.416	m	3	76.403	13.0917	0	42.2065	53.3225	4.47103
15.12.2022	T1	AME-1671	Guar Gum	T1-8	574.9	35.6	1.27421			1.257	34.042	44.344	4.224	m	2	83.867	14.5881	1.4988	40.5905	52.8742	5.03655
15.12.2022	T1	AME-1671	Guar Gum	T1-9	702.1	36.5	1.44384			0	37.452	50.037	4.635	f	3	92.124	13.1212	0	40.6539	54.3148	5.03126
15.12.2022	T1	AME-1671	Guar Gum	T1-10	524.5	35.6	1.16251			1.01	38.004	50.113	2.809	f	2	91.936	17.5283	1.09859	41.3375	54.5086	3.05539
15.12.2022	T1	AME-1671	Guar Gum	1	474.4	33.9	1.21771	x
15.12.2022	T1	AME-1671	Guar Gum	2	450.9	35.9	0.974534	x	Not eating; Faeces score = "cast"
15.12.2022	T1	AME-1671	Guar Gum	3	509.5	35	1.18834	x
15.12.2022	T1	AME-1671	Guar Gum	4	377.8	31.9	1.16383	x
15.12.2022	T1	AME-1671	Guar Gum	5	527.1	35.9	1.13923	x
15.12.2022	T1	AME-1671	Guar Gum	6	546.2	35	1.27394	x
15.12.2022	T1	AME-1671	Guar Gum	7	567.4	36.2	1.19609	x
15.12.2022	T1	AME-1671	Guar Gum	8	590.2	36.4	1.22376	x
15.12.2022	T1	AME-1671	Guar Gum	9	446.7	32.8	1.26589	x
15.12.2022	T1	AME-1671	Guar Gum	10	770.2	38.7	1.32883	x
15.12.2022	T1	AME-1671	Guar Gum	11	665	37.5	1.26104	x
15.12.2022	T1	AME-1671	Guar Gum	12	638.5	36.7	1.2917	x
15.12.2022	T1	AME-1671	Guar Gum	13	540	35.8	1.17691	x
15.12.2022	T1	AME-1671	Guar Gum	14	799.7	37.9	1.46896	x
15.12.2022	T1	AME-1671	Guar Gum	15	587.1	35.5	1.31228	x
15.12.2022	T1	AME-1671	Guar Gum	16	498.9	34.9	1.17365	x
15.12.2022	T1	AME-1671	Guar Gum	17	630.8	35.3	1.43406	x
15.12.2022	T2	AME-1672	Xanthan Gum	T2-1	538.2	35.4	1.2132			0.202	15.183	15.92	4.662	f	3	35.967	6.68283	0.561626	42.2137	44.2628	12.9619
15.12.2022	T2	AME-1672	Xanthan Gum	T2-2	639.2	37	1.26192			0.824	18.001	18.612	5.926	m	2	43.363	6.78395	1.90024	41.5123	42.9214	13.666
15.12.2022	T2	AME-1672	Xanthan Gum	T2-3	585.4	36	1.25472			0.775	20.321	21.033	5.795	f	2	47.924	8.18654	1.61714	42.4026	43.8882	12.0921
15.12.2022	T2	AME-1672	Xanthan Gum	T2-4	597.1	36.4	1.23806			0.233	25.632	25.288	4.521	f	3	55.674	9.32407	0.418508	46.0394	45.4216	8.12049
15.12.2022	T2	AME-1672	Xanthan Gum	T2-5	420.2	31.3	1.37032		Mature male (very mature)	NA	NA	NA	NA	m	NA
15.12.2022	T2	AME-1672	Xanthan Gum	T2-6	734.3	37.6	1.38137		Mature male	2.81	30.987	29.869	5.324	m	2	68.99	9.39534	4.07305	44.9152	43.2947	7.71706
15.12.2022	T2	AME-1672	Xanthan Gum	T2-7	546.8	35	1.27534			1.03	33.754	33.342	3.897	m	2	72.023	13.1717	1.4301	46.8656	46.2935	5.41077
15.12.2022	T2	AME-1672	Xanthan Gum	T2-8	656.7	35.8	1.43126			1.452	38.176	36.345	4.416	m	3	80.389	12.2414	1.80622	47.4891	45.2114	5.49329
15.12.2022	T2	AME-1672	Xanthan Gum	T2-9	691.9	36.9	1.3771		Mature male	1.152	40.458	38.452	3.498	m	3	83.56	12.0769	1.37865	48.4179	46.0172	4.18621
15.12.2022	T2	AME-1672	Xanthan Gum	T2-10	536.9	35.2	1.23102			0.298	43.456	43.134	3.003	m	3	89.891	16.7426	0.331513	48.343	47.9848	3.34071
15.12.2022	T2	AME-1672	Xanthan Gum	1	405.7	32.9	1.13925	x
15.12.2022	T2	AME-1672	Xanthan Gum	2	537.5	34.7	1.28644	x
15.12.2022	T2	AME-1672	Xanthan Gum	3	539.4	34.1	1.36034	x
15.12.2022	T2	AME-1672	Xanthan Gum	4	307.3	31	1.03152	x	Not eating; Faeces score = "cast"
15.12.2022	T2	AME-1672	Xanthan Gum	5	506.4	33.4	1.35911	x
15.12.2022	T2	AME-1672	Xanthan Gum	6	641.1	37	1.26567	x
15.12.2022	T2	AME-1672	Xanthan Gum	7	532.6	34	1.35508	x
15.12.2022	T2	AME-1672	Xanthan Gum	8	564.6	34.6	1.36305	x
15.12.2022	T2	AME-1672	Xanthan Gum	9	662.6	35.4	1.49363	x
15.12.2022	T2	AME-1672	Xanthan Gum	10	515	34.2	1.28745	x
15.12.2022	T2	AME-1672	Xanthan Gum	11	561.6	33.7	1.46736	x
15.12.2022	T2	AME-1672	Xanthan Gum	12	627.7	35.8	1.36805	x
15.12.2022	T2	AME-1672	Xanthan Gum	13	560.8	35.1	1.29684	x
15.12.2022	T2	AME-1672	Xanthan Gum	14	560.8	34.5	1.36569	x
15.12.2022	T2	AME-1672	Xanthan Gum	15	485.9	34.2	1.2147	x
15.12.2022	T2	AME-1672	Xanthan Gum	16	554.9	35	1.29423	x
15.12.2022	T2	AME-1672	Xanthan Gum	17	447.8	33.3	1.21269	x
15.12.2022	T3	AME-1669	Control PM	T3-1	655.6	37	1.2943			0	15.095	15.991	3.743	f	2	34.829	5.31254	0	43.3403	45.9129	10.7468
15.12.2022	T3	AME-1669	Control PM	T3-2	637.9	35.8	1.39028			1.924	19.652	18.047	5.194	m	3	44.817	7.02571	4.29301	43.8494	40.2682	11.5894
15.12.2022	T3	AME-1669	Control PM	T3-3	603.5	35.8	1.31531			2.198	23.314	19.328	3.541	m	2	48.381	8.01674	4.54311	48.1883	39.9496	7.31899
15.12.2022	T3	AME-1669	Control PM	T3-4	763.7	39.2	1.26784			1.11	26.108	20.901	1.098	f	4	49.217	6.44455	2.25532	53.0467	42.467	2.23094
15.12.2022	T3	AME-1669	Control PM	T3-5	592.9	35	1.38286			1.48	28.818	22.77	2.715	m	2	55.783	9.4085	2.65314	51.6609	40.8189	4.86707
15.12.2022	T3	AME-1669	Control PM	T3-6	540.2	35	1.25994			0.202	31.85	24.593	4.485	m	3	61.13	11.3162	0.330443	52.1021	40.2307	7.33682
15.12.2022	T3	AME-1669	Control PM	T3-7	614.6	36.7	1.24335			1.843	34.301	26.471	3.336	m	2	65.951	10.7307	2.7945	52.0098	40.1374	5.0583
15.12.2022	T3	AME-1669	Control PM	T3-8	424.1	33.7	1.1081			1.749	37.631	27.78	1.512	m	3	68.672	16.1924	2.54689	54.7982	40.4532	2.20177
15.12.2022	T3	AME-1669	Control PM	T3-9	584.3	34.4	1.43536			1.023	40.314	30.001	2.284	f	3	73.622	12.6	1.38953	54.7581	40.75	3.10233
15.12.2022	T3	AME-1669	Control PM	T3-10	586.7	34.7	1.4042			0.886	43.074	32.446	2.404	m	3	78.81	13.4328	1.12422	54.6555	41.1699	3.05037
15.12.2022	T3	AME-1669	Control PM	1	521.4	34.2	1.30344	x
15.12.2022	T3	AME-1669	Control PM	2	471.8	33.5	1.25494	x
15.12.2022	T3	AME-1669	Control PM	3	591.7	35.5	1.32256	x
15.12.2022	T3	AME-1669	Control PM	4	571.6	36.3	1.19501	x
15.12.2022	T3	AME-1669	Control PM	5	849.9	39.5	1.37904	x
15.12.2022	T3	AME-1669	Control PM	6	345.4	32.5	1.00617	x	Not eating; Faeces score = "cast"
15.12.2022	T3	AME-1669	Control PM	7	503.4	34.1	1.26955	x
15.12.2022	T3	AME-1669	Control PM	8	678.4	36.5	1.39511	x
15.12.2022	T3	AME-1669	Control PM	9	729.5	36.5	1.50019	x
15.12.2022	T3	AME-1669	Control PM	10	695.9	35.7	1.52947	x
15.12.2022	T3	AME-1669	Control PM	11	317.7	31.7	0.997331	x	Not eating; Faeces score = "cast"
15.12.2022	T3	AME-1669	Control PM	12	731.7	37.8	1.35475	x
15.12.2022	T3	AME-1669	Control PM	13	591.7	36	1.26822	x
15.12.2022	T3	AME-1669	Control PM	14	643.3	35.4	1.45012	x
15.12.2022	T3	AME-1669	Control PM	15	573.6	34.8	1.36104	x
15.12.2022	T3	AME-1669	Control PM	16	623.7	36.7	1.26176	x
15.12.2022	T3	AME-1669	Control PM	17	717.2	37.2	1.39319	x
14.12.2022	T4	AME-1670	Control FM	T4-1	620	34.7	1.4839			0.478	14.958	14.166	1.561	f	3	31.163	5.02629	1.53387	47.9992	45.4578	5.00915
14.12.2022	T4	AME-1670	Control FM	T4-2	542	34.5	1.3199			1.598	17.319	15.264	2.206	f	3	36.387	6.71347	4.39168	47.5967	41.949	6.0626
14.12.2022	T4	AME-1670	Control FM	T4-3	789.5	37.8	1.46176		Mature male	0.131	22.083	19.349	4.989	m	3	46.552	5.89639	0.281406	47.4373	41.5643	10.717
14.12.2022	T4	AME-1670	Control FM	T4-4	659.3	37	1.3016			0.518	25.067	21.623	2.853	m	2	50.061	7.59305	1.03474	50.0729	43.1933	5.69905
14.12.2022	T4	AME-1670	Control FM	T4-5	506.2	34	1.28791			0.683	27.646	23.134	2.802	m	3	54.265	10.7201	1.25864	50.9463	42.6315	5.16355
14.12.2022	T4	AME-1670	Control FM	T4-6	486.8	34.3	1.20634			1.199	29.084	25.373	1.465	m	3	57.121	11.734	2.09905	50.9165	44.4197	2.56473
14.12.2022	T4	AME-1670	Control FM	T4-7	689.7	36.8	1.38394			0.183	33.332	28.546	3.045	m	3	65.106	9.43976	0.28108	51.1965	43.8454	4.67699
14.12.2022	T4	AME-1670	Control FM	T4-8	722.4	37.5	1.36988			0.147	36.779	30.915	3.414	f	3	71.255	9.86365	0.206301	51.616	43.3864	4.79124
14.12.2022	T4	AME-1670	Control FM	T4-9	691.8	36.3	1.44631			0.77	39.298	32.583	4.686	f	3	77.337	11.1791	0.995642	50.814	42.1312	6.0592
14.12.2022	T4	AME-1670	Control FM	T4-10	553.5	35.7	1.2165			0	40.719	34.351	3.179	m	3	78.249	14.1371	0	52.0377	43.8996	4.06267
14.12.2022	T4	AME-1670	Control FM	1	627.4	35.1	1.45085	x
14.12.2022	T4	AME-1670	Control FM	2	625.3	34.8	1.48372	x
14.12.2022	T4	AME-1670	Control FM	3	583.6	34.2	1.45894	x
14.12.2022	T4	AME-1670	Control FM	4	537.9	35	1.25458	x
14.12.2022	T4	AME-1670	Control FM	5	591.2	35.8	1.2885	x
14.12.2022	T4	AME-1670	Control FM	6	544.8	34	1.38612	x
14.12.2022	T4	AME-1670	Control FM	7	722.7	36.5	1.48621	x
14.12.2022	T4	AME-1670	Control FM	8	559.8	34.5	1.36325	x
14.12.2022	T4	AME-1670	Control FM	9	556.8	34.7	1.33263	x
14.12.2022	T4	AME-1670	Control FM	10	612	36.7	1.23809	x
14.12.2022	T4	AME-1670	Control FM	11	412.6	32.5	1.20193	x
14.12.2022	T4	AME-1670	Control FM	12	625.6	35.5	1.39834	x
14.12.2022	T4	AME-1670	Control FM	13	532.2	34.9	1.25198	x
14.12.2022	T4	AME-1670	Control FM	14	588.3	35	1.37213	x
14.12.2022	T4	AME-1670	Control FM	15	533.6	35.3	1.21309	x
14.12.2022	T4	AME-1670	Control FM	16	474.8	30.6	1.65709	x	jaw deformity
14.12.2022	T4	AME-1670	Control FM	17	506	33.4	1.35804	x
14.12.2022	T5	AME-1672	Xanthan Gum	T5-1	600.5	36.6	1.22481			0.809	16.146	15.491	3.95	m	2	36.396	6.06095	2.22277	44.362	42.5624	10.8528
14.12.2022	T5	AME-1672	Xanthan Gum	T5-2	575.1	34.7	1.37643			3.254	19.934	17.178	3.49	m	2	43.856	7.6258	7.41974	45.4533	39.1691	7.95786
14.12.2022	T5	AME-1672	Xanthan Gum	T5-3	538	33.8	1.39326			2.107	24.779	19.852	4.838	m	2	51.576	9.58662	4.08523	48.0437	38.4908	9.38033
14.12.2022	T5	AME-1672	Xanthan Gum	T5-4	614.2	37.2	1.19311			0.772	28.02	22.521	4.687	m	2	56	9.11755	1.37857	50.0357	40.2161	8.36964
14.12.2022	T5	AME-1672	Xanthan Gum	T5-5	564.4	34	1.43599			1.897	32.255	26.386	2.958	m	2	63.496	11.2502	2.98759	50.7985	41.5554	4.65856
14.12.2022	T5	AME-1672	Xanthan Gum	T5-6	503	34	1.27977			0.585	34.8	27.808	2.572	f	2	65.765	13.0746	0.889531	52.9157	42.2839	3.91089
14.12.2022	T5	AME-1672	Xanthan Gum	T5-7	615.9	35.6	1.36509			2.214	37.381	29.62	3.658	m	2	72.873	11.832	3.03816	51.2961	40.6461	5.01969
14.12.2022	T5	AME-1672	Xanthan Gum	T5-8	349.8	31.7	1.0981			1.322	37.375	32.419	1.72	m	2	72.836	20.8222	1.81504	51.3139	44.5096	2.36147
14.12.2022	T5	AME-1672	Xanthan Gum	T5-9	536.8	34.3	1.33024			0.801	39.079	34.274	2.368	f	2	76.522	14.2552	1.04676	51.069	44.7897	3.09453
14.12.2022	T5	AME-1672	Xanthan Gum	T5-10	741.4	38.5	1.29918			0	44.334	38.401	2.891	f	3	85.626	11.5492	0	51.7763	44.8474	3.37631
14.12.2022	T5	AME-1672	Xanthan Gum	1	527.7	35.6	1.1696	x
14.12.2022	T5	AME-1672	Xanthan Gum	2	647.3	36.9	1.28833	x
14.12.2022	T5	AME-1672	Xanthan Gum	3	479.2	34	1.21921	x
14.12.2022	T5	AME-1672	Xanthan Gum	4	573.4	35.3	1.30357	x
14.12.2022	T5	AME-1672	Xanthan Gum	5	446.1	33.6	1.17602	x
14.12.2022	T5	AME-1672	Xanthan Gum	6	506.9	34.7	1.2132	x
14.12.2022	T5	AME-1672	Xanthan Gum	7	632.1	36.8	1.26836	x
14.12.2022	T5	AME-1672	Xanthan Gum	8	630	36.3	1.31711	x
14.12.2022	T5	AME-1672	Xanthan Gum	9	351.6	32.6	1.01484	x	Not eating; Faeces score = "cast"
14.12.2022	T5	AME-1672	Xanthan Gum	10	576.2	33.7	1.50551	x
14.12.2022	T5	AME-1672	Xanthan Gum	11	767.3	38.7	1.32383	x
14.12.2022	T5	AME-1672	Xanthan Gum	12	632.5	36	1.35567	x
14.12.2022	T5	AME-1672	Xanthan Gum	13	612.4	35.2	1.40413	x
14.12.2022	T5	AME-1672	Xanthan Gum	14	487.3	33.5	1.29617	x
14.12.2022	T5	AME-1672	Xanthan Gum	15	563.9	35.5	1.26043	x
14.12.2022	T5	AME-1672	Xanthan Gum	16	410.3	31.9	1.26395	x
14.12.2022	T5	AME-1672	Xanthan Gum	17	518.3	34.4	1.27323	x
13.12.2022	T6	AME-1676	Alginat	T6-1	536.7	34.1	1.35353			0.837	3.575	2.004	3.791	f	2	10.207	1.90181	8.20025	35.025	19.6336	37.1412
13.12.2022	T6	AME-1676	Alginat	T6-2	455.2	33.4	1.2217		content spilled/Foregut	0.284	1.544	2.287	4.736	m	2	8.851	1.94442	3.20868	17.4444	25.8389	53.5081
13.12.2022	T6	AME-1676	Alginat	T6-3	597.2	36.2	1.25891			0.14	4.392	2.693	7.242	m	2	14.467	2.42247	0.96772	30.3587	18.6148	50.0588
13.12.2022	T6	AME-1676	Alginat	T6-4	564	35.7	1.23958			1.857	3.828	2.452	3.639	f	2	11.776	2.08794	15.7694	32.5068	20.822	30.9018
13.12.2022	T6	AME-1676	Alginat	T6-5	547	35.6	1.21238			0.862	3.538	3.199	3.215	m	2	10.814	1.97697	7.97115	32.7168	29.582	29.73
13.12.2022	T6	AME-1676	Alginat	T6-6	708.3	38.3	1.26073			1.295	4.714	2.78	3.642	m	4	12.431	1.75505	10.4175	37.9213	22.3634	29.2977
13.12.2022	T6	AME-1676	Alginat	T6-7	546.6	35.5	1.22176		Spilled foregut dissec.	1.297	3.776	2.526	4.314	m	3	11.913	2.17947	10.8873	31.6965	21.2037	36.2125
13.12.2022	T6	AME-1676	Alginat	T6-8	619.2	36.4	1.28389			1.468	3.669	1.818	3.997	f	2	10.952	1.76873	13.4039	33.5007	16.5997	36.4956
13.12.2022	T6	AME-1676	Alginat	T6-9	595.4	35	1.38869			0	5.295	1.989	4.823	m	3	12.107	2.03342	0	43.735	16.4285	39.8365
13.12.2022	T6	AME-1676	Alginat	T6-10	580.2	35.5	1.29686			1.165	3.413	1.654	4.216	m	3	10.448	1.80076	11.1505	32.6665	15.8308	40.3522
13.12.2022	T6	AME-1676	Alginat	1	627.1	36.6	1.27907	x
13.12.2022	T6	AME-1676	Alginat	2	561.4	35	1.30939	x
13.12.2022	T6	AME-1676	Alginat	3	598.3	36.2	1.26123	x
13.12.2022	T6	AME-1676	Alginat	4	678.4	35.6	1.50361	x
13.12.2022	T6	AME-1676	Alginat	5	684	36.9	1.36137	x
13.12.2022	T6	AME-1676	Alginat	6	524.5	35	1.22332	x
13.12.2022	T6	AME-1676	Alginat	7	514.6	33.4	1.38112	x
13.12.2022	T6	AME-1676	Alginat	8	606	35.6	1.34314	x
13.12.2022	T6	AME-1676	Alginat	9	586.5	35.7	1.28903	x
13.12.2022	T6	AME-1676	Alginat	10	465.7	33.3	1.26117	x
13.12.2022	T6	AME-1676	Alginat	11	510.8	34	1.29961	x
13.12.2022	T6	AME-1676	Alginat	12	590	35.1	1.36437	x
13.12.2022	T6	AME-1676	Alginat	13	515.3	33.6	1.35845	x
13.12.2022	T6	AME-1676	Alginat	14	552	34.9	1.29856	x
13.12.2022	T6	AME-1676	Alginat	15	590.8	36.3	1.23515	x
13.12.2022	T6	AME-1676	Alginat	16	519.1	33.9	1.33245	x
13.12.2022	T6	AME-1676	Alginat	17	521.2	34.1	1.31444	x
13.12.2022	T7	AME-1669	Control PM	T7-1	516.2	34.8	1.22484		Fore-/midgut accumulative weight	1.251	14.673	14.274	3.791	m	3	33.989	6.58446	3.6806	43.1698	41.9959	11.1536
13.12.2022	T7	AME-1669	Control PM	T7-2	521.7	34.9	1.22728			0.827	18.612	15.176	4.736	f	2	39.351	7.54284	2.1016	47.2974	38.5657	12.0353
13.12.2022	T7	AME-1669	Control PM	T7-3	592.5	36.5	1.21846			1.646	22.35	16.613	7.242	m	3	47.851	8.07612	3.43984	46.7075	34.7182	15.1345
13.12.2022	T7	AME-1669	Control PM	T7-4	763.1	38.3	1.35827			1.21	24.757	18.005	3.639	m	3	47.611	6.23916	2.54143	51.9985	37.8169	7.64319
13.12.2022	T7	AME-1669	Control PM	T7-5	666.1	37.6	1.25307			0	27.752	20.74	3.215	m	3	51.707	7.76265	0	53.6716	40.1106	6.21773
13.12.2022	T7	AME-1669	Control PM	T7-6	713.1	36.3	1.49084			0.422	31.815	22.844	3.642	m	3	58.723	8.23489	0.718628	54.1781	38.9013	6.202
13.12.2022	T7	AME-1669	Control PM	T7-7	509.4	35.1	1.17798			0.652	37.067	NA	4.314	f	3	42.033	8.25147
13.12.2022	T7	AME-1669	Control PM	T7-8	526.4	35.6	1.16672			0	39.075	25.277	3.997	m	3	68.349	12.9842	0	57.1698	36.9823	5.84793
13.12.2022	T7	AME-1669	Control PM	T7-9	328.2	31.8	1.0206			2.497	41.62	26.509	4.823	m	4	75.449	22.9887	3.30952	55.1631	35.135	6.3924
13.12.2022	T7	AME-1669	Control PM	T7-10	656.8	37.7	1.22577			2.194	44.181	27.804	4.216	m	2	78.395	11.9359	2.79865	56.3569	35.4665	5.37789
13.12.2022	T7	AME-1669	Control PM	1	730	37.5	1.3843	x
13.12.2022	T7	AME-1669	Control PM	2	513.9	34.5	1.25147	x
13.12.2022	T7	AME-1669	Control PM	3	698.1	35.7	1.53431	x
13.12.2022	T7	AME-1669	Control PM	4	559.2	34.2	1.39794	x
13.12.2022	T7	AME-1669	Control PM	5	487.2	33.5	1.2959	x
13.12.2022	T7	AME-1669	Control PM	6	592.7	35.5	1.3248	x
13.12.2022	T7	AME-1669	Control PM	7	671.7	36.9	1.33689	x
13.12.2022	T7	AME-1669	Control PM	8	613.5	34.8	1.45572	x
13.12.2022	T7	AME-1669	Control PM	9	857.6	38.7	1.47963	x
13.12.2022	T7	AME-1669	Control PM	10	572.4	35.1	1.32367	x
13.12.2022	T7	AME-1669	Control PM	11	543.9	35	1.26857	x
13.12.2022	T7	AME-1669	Control PM	12	553.8	35.4	1.24837	x
13.12.2022	T7	AME-1669	Control PM	13	497.3	34.4	1.22164	x
13.12.2022	T7	AME-1669	Control PM	14	805.2	38.8	1.37851	x
13.12.2022	T7	AME-1669	Control PM	15	491	33.3	1.32969	x
13.12.2022	T7	AME-1669	Control PM	16	569.8	34.9	1.34044	x
13.12.2022	T7	AME-1669	Control PM	17	601.1	33.1	1.65754	x
14.12.2022	T8	AME-1671	Guar Gum	T8-1	554.7	34.7	1.32761			0.718	14.745	14.938	2.268	m	3	32.669	5.88949	2.1978	45.1345	45.7253	6.94236
14.12.2022	T8	AME-1671	Guar Gum	T8-2	635.5	36.5	1.30688			0.297	16.967	17.1	3.142	m	2	37.506	5.90181	0.791873	45.2381	45.5927	8.37733
14.12.2022	T8	AME-1671	Guar Gum	T8-3	653.1	36.4	1.35418			2.029	19.124	18.997	2.745	f	3	42.895	6.56791	4.73016	44.5833	44.2872	6.39935
14.12.2022	T8	AME-1671	Guar Gum	T8-4	364.7	31.8	1.13411			0.946	20.71	20.18	1.708	f	2	43.544	11.9397	2.17252	47.5611	46.3439	3.92247
14.12.2022	T8	AME-1671	Guar Gum	T8-5	523.6	33.6	1.38033			2.793	23.813	23.825	3.794	f	3	54.225	10.3562	5.15076	43.9152	43.9373	6.99677
14.12.2022	T8	AME-1671	Guar Gum	T8-6	492.4	34.9	1.15836			NA	25.11	26.536	2.356	m	3	54.002	10.9671
14.12.2022	T8	AME-1671	Guar Gum	T8-7	378.9	31.5	1.21225			1.226	26.81	27.98	1.843	m	3	57.859	15.2703	2.11894	46.3368	48.3589	3.18533
14.12.2022	T8	AME-1671	Guar Gum	T8-8	618.9	35.9	1.33763			0.848	29.086	30.822	3.986	f	2	64.742	10.4608	1.30981	44.926	47.6074	6.15675
14.12.2022	T8	AME-1671	Guar Gum	T8-9	480.8	33.6	1.2675			0.662	30.652	32.936	1.818	m	2	66.068	13.7413	1.002	46.3946	49.8517	2.75171
14.12.2022	T8	AME-1671	Guar Gum	T8-10	502.6	34.6	1.21337			0.312	32.514	35.307	3.403	m	2	71.536	14.2332	0.436144	45.4512	49.3556	4.75705
14.12.2022	T8	AME-1671	Guar Gum	1	473.5	33.2	1.29391	x
14.12.2022	T8	AME-1671	Guar Gum	2	440.5	34	1.12075	x
14.12.2022	T8	AME-1671	Guar Gum	3	553.2	34.2	1.38294	x
14.12.2022	T8	AME-1671	Guar Gum	4	497.5	32.9	1.39703	x
14.12.2022	T8	AME-1671	Guar Gum	5	762.2	38.7	1.31503	x
14.12.2022	T8	AME-1671	Guar Gum	6	569.7	34.8	1.35179	x
14.12.2022	T8	AME-1671	Guar Gum	7	543.7	34.9	1.27904	x
14.12.2022	T8	AME-1671	Guar Gum	8	625.7	34.2	1.56418	x
14.12.2022	T8	AME-1671	Guar Gum	9	478.5	34.5	1.16526	x
14.12.2022	T8	AME-1671	Guar Gum	10	553.5	35.3	1.25833	x
14.12.2022	T8	AME-1671	Guar Gum	11	517.8	33.9	1.32912	x
14.12.2022	T8	AME-1671	Guar Gum	12	659	36.1	1.40076	x
14.12.2022	T8	AME-1671	Guar Gum	13	591	35.5	1.321	x
14.12.2022	T8	AME-1671	Guar Gum	14	539.2	35.1	1.24689	x
14.12.2022	T8	AME-1671	Guar Gum	15	670.8	36.2	1.41406	x
14.12.2022	T8	AME-1671	Guar Gum	16	492.7	33.8	1.27595	x
14.12.2022	T8	AME-1671	Guar Gum	17	495.8	34.2	1.23945	x
14.12.2022	T9	AME-1669	Control PM	T9-1	480.4	34	1.22227			0.111	14.346	14.286	1.673	f	3	30.416	6.33139	0.36494	47.166	46.9687	5.50039
14.12.2022	T9	AME-1669	Control PM	T9-2	539.8	34.9	1.26986			1.593	16.424	17.155	2.47	m	3	37.642	6.97332	4.23197	43.6321	45.5741	6.56182
14.12.2022	T9	AME-1669	Control PM	T9-3	599	36.4	1.242		Mature male	0.751	18.981	19.246	4.037	m	2	43.015	7.18114	1.7459	44.1265	44.7425	9.3851
14.12.2022	T9	AME-1669	Control PM	T9-4	814.6	37.9	1.49633			0.132	25.317	27.658	8.248	m	3	61.355	7.53192	0.215141	41.2631	45.0786	13.4431
14.12.2022	T9	AME-1669	Control PM	T9-5	666	36.2	1.40394			0	27.902	29.279	4.492	m	2	61.673	9.26021	0	45.2418	47.4746	7.28358
14.12.2022	T9	AME-1669	Control PM	T9-6	420.7	33.8	1.08949		Not eating; Faeces score = "cast"	NA	NA	NA	NA	m	NA
14.12.2022	T9	AME-1669	Control PM	T9-7	467.4	33.8	1.21043			3.576	30.766	30.71	4.135	f	3	69.187	14.8025	5.1686	44.4679	44.387	5.97656
14.12.2022	T9	AME-1669	Control PM	T9-8	355	30.8	1.215			2.995	33.004	31.958	2.455	f	3	70.412	19.8344	4.25354	46.8727	45.3871	3.48662
14.12.2022	T9	AME-1669	Control PM	T9-9	552.5	33.4	1.48284		Pukkelrygg	0.323	34.507	33.661	2.49	f	3	70.981	12.8472	0.455051	48.6144	47.4225	3.50798
14.12.2022	T9	AME-1669	Control PM	T9-10	693.7	36.6	1.41491			0.461	34.51	38.979	6.257	m	3	80.207	11.5622	0.574763	43.0262	48.598	7.80106
14.12.2022	T9	AME-1669	Control PM	1	514.4	34	1.30877	x
14.12.2022	T9	AME-1669	Control PM	2	415.1	32.6	1.19812	x
14.12.2022	T9	AME-1669	Control PM	3	577	35.5	1.28971	x
14.12.2022	T9	AME-1669	Control PM	4	623.9	37.2	1.21195	x
14.12.2022	T9	AME-1669	Control PM	5	638.7	36	1.36896	x	Splitta halefinne
14.12.2022	T9	AME-1669	Control PM	6	508	34.7	1.21584	x
14.12.2022	T9	AME-1669	Control PM	7	648.3	37.5	1.22937	x
14.12.2022	T9	AME-1669	Control PM	8	513.6	35	1.1979	x
14.12.2022	T9	AME-1669	Control PM	9	740.3	37	1.46151	x
14.12.2022	T9	AME-1669	Control PM	10	615.8	35.5	1.37643	x	back deformity
14.12.2022	T9	AME-1669	Control PM	11	516.6	34.1	1.30284	x
14.12.2022	T9	AME-1669	Control PM	12	529.8	34	1.34795	x
14.12.2022	T9	AME-1669	Control PM	13	755.4	37.8	1.39863	x
14.12.2022	T9	AME-1669	Control PM	14	573.9	35.5	1.28278	x
14.12.2022	T9	AME-1669	Control PM	15	623.1	36.3	1.30268	x
14.12.2022	T9	AME-1669	Control PM	16	505.8	33.9	1.29831	x
14.12.2022	T9	AME-1669	Control PM	17	345.4	31	1.15941	x
14.12.2022	T10	AME-1676	Alginat	T10-1	720.4	37.6	1.35522		Right operculum short	1.882	16.413	16.419	4.397	f	3	39.111	5.42907	4.81195	41.9652	41.9805	11.2424
14.12.2022	T10	AME-1676	Alginat	T10-2	733.2	37.3	1.41285			3.052	21.565	19.633	5.625	m	2	49.875	6.80237	6.1193	43.2381	39.3644	11.2782
14.12.2022	T10	AME-1676	Alginat	T10-3	672.1	36.5	1.38215			2.872	25.613	22.629	4.133	m	3	55.247	8.22006	5.19847	46.3609	40.9597	7.48095
14.12.2022	T10	AME-1676	Alginat	T10-4	652.8	36.3	1.36477			0	28.52	24.874	4.492	f	3	57.886	8.86734	0	49.2693	42.9707	7.76008
14.12.2022	T10	AME-1676	Alginat	T10-5	522.5	35.5	1.16789			0.827	32.249	26.707	3.657	m	3	63.44	12.1416	1.30359	50.8339	42.098	5.7645
14.12.2022	T10	AME-1676	Alginat	T10-6	608.1	35.2	1.39427			3.663	35.81	28.214	2.726	f	3	70.413	11.5792	5.20216	50.8571	40.0693	3.87144
14.12.2022	T10	AME-1676	Alginat	T10-7	568.9	34.9	1.33832			1.838	37.857	29.793	2.667	m	3	72.155	12.6832	2.54729	52.4662	41.2903	3.69621
14.12.2022	T10	AME-1676	Alginat	T10-8	420.6	31.8	1.30794			1.611	39.964	31.212	1.317	m	3	74.104	17.6186	2.17397	53.9296	42.1192	1.77723
14.12.2022	T10	AME-1676	Alginat	T10-9	663.3	36.6	1.3529			0.273	45.427	34.664	5.699	m	3	86.063	12.975	0.317209	52.7834	40.2775	6.62189
14.12.2022	T10	AME-1676	Alginat	T10-10	554.1	35.4	1.24905			2.008	48.468	36.795	4.141	f	3	91.412	16.4974	2.19665	53.0215	40.2518	4.53004
14.12.2022	T10	AME-1676	Alginat	1	596.5	35.4	1.34462	x
14.12.2022	T10	AME-1676	Alginat	2	603.8	36	1.29415	x
14.12.2022	T10	AME-1676	Alginat	3	777.8	37.1	1.52316	x
14.12.2022	T10	AME-1676	Alginat	4	707.4	37.5	1.34144	x
14.12.2022	T10	AME-1676	Alginat	5	511.3	34.8	1.21322	x
14.12.2022	T10	AME-1676	Alginat	6	566.5	35	1.32128	x
14.12.2022	T10	AME-1676	Alginat	7	522.8	34.3	1.29555	x
14.12.2022	T10	AME-1676	Alginat	8	506.3	34.5	1.23296	x
14.12.2022	T10	AME-1676	Alginat	9	607.6	35.1	1.40507	x
14.12.2022	T10	AME-1676	Alginat	10	693	38.5	1.21437	x
14.12.2022	T10	AME-1676	Alginat	11	663.6	36.9	1.32077	x
14.12.2022	T10	AME-1676	Alginat	12	549.6	35.6	1.21814	x
14.12.2022	T10	AME-1676	Alginat	13	644.2	35.9	1.39231	x
14.12.2022	T10	AME-1676	Alginat	14	566.2	34.7	1.35513	x
14.12.2022	T10	AME-1676	Alginat	15	470.6	33.9	1.20796	x
14.12.2022	T10	AME-1676	Alginat	16	588.7	36.3	1.23076	x
14.12.2022	T10	AME-1676	Alginat	17	542.2	35.4	1.22222	x
15.12.2022	T11	AME-1676	Alginat	T11-1	580.4	36.9	1.15518			1.341	14.811	15.796	2.356	f	2	34.304	5.91041	3.90917	43.1757	46.0471	6.868
15.12.2022	T11	AME-1676	Alginat	T11-2	793.7	38.6	1.38005			2.026	20.708	20.091	7.001	m	3	49.826	6.27769	4.06615	41.5606	40.3223	14.0509
15.12.2022	T11	AME-1676	Alginat	T11-3	612.3	35.6	1.35711			2.343	24.06	22.179	4.172	m	2	52.754	8.61571	4.44137	45.6079	42.0423	7.90841
15.12.2022	T11	AME-1676	Alginat	T11-4	657.5	37.4	1.25684			3.108	27.796	24.438	3.297	m	4	58.639	8.91848	5.30023	47.4019	41.6753	5.62254
15.12.2022	T11	AME-1676	Alginat	T11-5	671.4	37.8	1.2431		Mature male	0.888	30.199	26.387	2.259	m	2	59.733	8.89678	1.48662	50.5566	44.1749	3.78183
15.12.2022	T11	AME-1676	Alginat	T11-6	648.1	37.2	1.25896			0.659	33.752	29.288	2.958	m	3	66.657	10.285	0.988643	50.6353	43.9384	4.43764
15.12.2022	T11	AME-1676	Alginat	T11-7	662	36.5	1.36138			0.038	36.558	32.827	5.494	f	2	74.917	11.3168	0.0507228	48.798	43.8178	7.33345
15.12.2022	T11	AME-1676	Alginat	T11-8	433	31.9	1.33388		Mature male	0.528	38.808	34.231	2.503	m	3	76.07	17.5681	0.694098	51.0162	44.9993	3.29039
15.12.2022	T11	AME-1676	Alginat	T11-9	635.5	36	1.3621			1.384	41.951	37.082	4.782	f	3	85.199	13.4066	1.62443	49.2388	43.524	5.61274
15.12.2022	T11	AME-1676	Alginat	T11-10	794.5	39.1	1.32912			1.655	46.359	41.566	6.533	m	3	96.113	12.0973	1.72193	48.2338	43.247	6.79721
15.12.2022	T11	AME-1676	Alginat	1	479.9	32.8	1.35997	x
15.12.2022	T11	AME-1676	Alginat	2	593.6	35.1	1.37269	x
15.12.2022	T11	AME-1676	Alginat	3	688.7	37.6	1.29559	x
15.12.2022	T11	AME-1676	Alginat	4	512.8	33.7	1.33986	x
15.12.2022	T11	AME-1676	Alginat	5	582.2	35.8	1.26889	x
15.12.2022	T11	AME-1676	Alginat	6	718,,6	38	#VALUE!	x
15.12.2022	T11	AME-1676	Alginat	7	674.7	36.5	1.3875	x
15.12.2022	T11	AME-1676	Alginat	8	694.6	37.7	1.29632	x
15.12.2022	T11	AME-1676	Alginat	9	711.4	36.5	1.46297	x
15.12.2022	T11	AME-1676	Alginat	10	531.4	34	1.35203	x
15.12.2022	T11	AME-1676	Alginat	11	547.7	35	1.27743	x
15.12.2022	T11	AME-1676	Alginat	12	603	35.2	1.38258	x
15.12.2022	T11	AME-1676	Alginat	13	290.7	30.5	1.02458	x	Not eating; Faeces score = "cast"
15.12.2022	T11	AME-1676	Alginat	14	529.8	34.6	1.27904	x
15.12.2022	T11	AME-1676	Alginat	15	572.1	34.7	1.36925	x
15.12.2022	T11	AME-1676	Alginat	16	539.4	35.5	1.20566	x
15.12.2022	T11	AME-1676	Alginat	17	628.5	35.7	1.38134	x
15.12.2022	T12	AME-1670	Control FM	T12-1	594.2	35.7	1.30595			0.119	14.108	17.251	3.418	m	3	34.896	5.87277	0.341013	40.4287	49.4355	9.79482
15.12.2022	T12	AME-1670	Control FM	T12-2	569.5	35.2	1.30577			1.336	16.235	18.64	1.905	m	3	38.116	6.69289	3.50509	42.5937	48.9033	4.9979
15.12.2022	T12	AME-1670	Control FM	T12-3	492.4	33	1.37018			1.41	18.38	20.388	2.525	f	3	42.703	8.67242	3.30188	43.0415	47.7437	5.91293
15.12.2022	T12	AME-1670	Control FM	T12-4	644.5	36.4	1.33635			NA	21.326	22.231	3.041	f	3	46.598	7.2301
15.12.2022	T12	AME-1670	Control FM	T12-5	585.7	36	1.25536			1.137	23.837	23.775	1.927	f	2	50.676	8.65221	2.24367	47.038	46.9157	3.80259
15.12.2022	T12	AME-1670	Control FM	T12-6	571.2	36	1.22428			1.002	25.334	26.398	2.461	m	3	55.195	9.66299	1.81538	45.8991	47.8268	4.45874
15.12.2022	T12	AME-1670	Control FM	T12-7	559	35.3	1.27083			0.139	27.489	27.745	2.455	m	3	57.828	10.3449	0.240368	47.5358	47.9785	4.24535
15.12.2022	T12	AME-1670	Control FM	T12-8	565.2	34.9	1.32961			0	29.687	29.05	2.908	f	3	61.645	10.9068	0	48.158	47.1247	4.71733
15.12.2022	T12	AME-1670	Control FM	T12-9	615.1	35.6	1.36331			0.26	31.959	30.554	2.769	f	3	65.542	10.6555	0.396692	48.7611	46.6174	4.22477
15.12.2022	T12	AME-1670	Control FM	T12-10	715.5	37.4	1.36771		Mature male	0.121	37.221	32.722	4.739	m	4	74.803	10.4546	0.161758	49.7587	43.7442	6.33531
15.12.2022	T12	AME-1670	Control FM	1	536.2	35.8	1.16863	x
15.12.2022	T12	AME-1670	Control FM	2	622.6	35.8	1.35694	x
15.12.2022	T12	AME-1670	Control FM	3	494.8	34	1.2589	x
15.12.2022	T12	AME-1670	Control FM	4	710	36.1	1.50917	x
15.12.2022	T12	AME-1670	Control FM	5	727.9	37.7	1.35846	x
15.12.2022	T12	AME-1670	Control FM	6	591.6	35.9	1.27863	x
15.12.2022	T12	AME-1670	Control FM	7	562.6	36.1	1.19585	x
15.12.2022	T12	AME-1670	Control FM	8	557.2	34.5	1.35692	x
15.12.2022	T12	AME-1670	Control FM	9	685.3	38	1.24891	x
15.12.2022	T12	AME-1670	Control FM	10	469.1	33.2	1.28189	x
15.12.2022	T12	AME-1670	Control FM	11	553.2	35.3	1.25764	x
15.12.2022	T12	AME-1670	Control FM	12	563.1	35	1.31335	x
15.12.2022	T12	AME-1670	Control FM	13	566.7	36	1.21463	x
15.12.2022	T12	AME-1670	Control FM	14	581.4	35.2	1.33305	x
15.12.2022	T12	AME-1670	Control FM	15	591.7	35.9	1.27885	x
15.12.2022	T12	AME-1670	Control FM	16	769.1	38.3	1.36895	x
15.12.2022	T12	AME-1670	Control FM	17	412.5	32.7	1.17972	x
13.12.2022	T20	AME-1671	Guar Gum	T20-1	457.9	34	1.16502		more pellet-like appearance	1.335	15.179	14.117	1.909	m	2	32.54	7.10636	4.10264	46.6472	43.3835	5.86663
13.12.2022	T20	AME-1671	Guar Gum	T20-2	540.5	34.5	1.31625			0.897	17.513	16.728	4.298	f	2	39.436	7.29621	2.27457	44.4087	42.4181	10.8987
13.12.2022	T20	AME-1671	Guar Gum	T20-3	652.7	37	1.28857			1.365	20.69	19.851	3.982	f	2	45.888	7.03049	2.97463	45.088	43.2597	8.67765
13.12.2022	T20	AME-1671	Guar Gum	T20-4	624.8	36.1	1.32807			1.576	22.987	23.58	4.777	m	2	52.92	8.46991	2.97808	43.4373	44.5578	9.02683
13.12.2022	T20	AME-1671	Guar Gum	T20-5	560.1	34.2	1.40019			1.907	27.563	26.194	3.298	m	2	58.962	10.527	3.23429	46.7471	44.4252	5.59343
13.12.2022	T20	AME-1671	Guar Gum	T20-6	617.5	35.8	1.34582			2.678	32.319	29.118	8.299	m	1	72.414	11.727	3.69818	44.6309	40.2105	11.4605
13.12.2022	T20	AME-1671	Guar Gum	T20-7	484.4	34	1.23244			0.954	34.185	31.253	1.561	f	2	67.953	14.0283	1.40391	50.3068	45.9921	2.29718
13.12.2022	T20	AME-1671	Guar Gum	T20-8	616.6	36.3	1.28909			0.832	37.813	34.412	8.795	f	2	81.852	13.2747	1.01647	46.1968	42.0417	10.745
13.12.2022	T20	AME-1671	Guar Gum	T20-9	393	31.2	1.29398			0.968	40.154	36.096	2.485	m	2	79.703	20.2807	1.21451	50.3795	45.2881	3.11782
13.12.2022	T20	AME-1671	Guar Gum	T20-10	528.7	35.4	1.19179			0.34	42.235	39.723	2.818	f	2	85.116	16.0991	0.399455	49.6205	46.6693	3.31078
13.12.2022	T20	AME-1671	Guar Gum	1	508.2	34.9	1.19552	x
13.12.2022	T20	AME-1671	Guar Gum	2	600	36.9	1.19419	x
13.12.2022	T20	AME-1671	Guar Gum	3	490.2	34	1.2472	x
13.12.2022	T20	AME-1671	Guar Gum	4	605.1	37	1.1946	x
13.12.2022	T20	AME-1671	Guar Gum	5	603.3	35.2	1.38326	x
13.12.2022	T20	AME-1671	Guar Gum	6	667.8	37.7	1.2463	x
13.12.2022	T20	AME-1671	Guar Gum	7	578	35.2	1.32526	x
13.12.2022	T20	AME-1671	Guar Gum	8	641.8	36.1	1.3642	x
13.12.2022	T20	AME-1671	Guar Gum	9	589.6	35.1	1.36344	x
13.12.2022	T20	AME-1671	Guar Gum	10	860.9	38.6	1.49689	x
13.12.2022	T20	AME-1671	Guar Gum	11	548.1	34.8	1.30054	x
13.12.2022	T20	AME-1671	Guar Gum	12	551.7	34.5	1.34352	x
13.12.2022	T20	AME-1671	Guar Gum	13	505.6	33.8	1.30935	x
13.12.2022	T20	AME-1671	Guar Gum	14	647.9	35.8	1.41208	x
13.12.2022	T20	AME-1671	Guar Gum	15	567.8	34.8	1.34728	x
13.12.2022	T20	AME-1671	Guar Gum	16	467.7	34.7	1.11938	x
13.12.2022	T20	AME-1671	Guar Gum	17	496.6	35.3	1.12897	x
13.12.2022	T21	AME-1672	Xanthan Gum	T21-1	657.5	37.5	1.24681			0.165	16.424	14.886	2.591	m	2	34.066	5.18114	0.484354	48.2123	43.6975	7.60582
13.12.2022	T21	AME-1672	Xanthan Gum	T21-2	569.9	35.5	1.27384			0.489	19.889	17.042	2.476	f	2	39.896	7.00053	1.22569	49.8521	42.7161	6.20614
13.12.2022	T21	AME-1672	Xanthan Gum	T21-3	388.3	32.6	1.12077		Empty gut	NA	NA	NA	NA	f	NA
13.12.2022	T21	AME-1672	Xanthan Gum	T21-4	756.7	38.3	1.34688			1.104	23.315	19.597	3.103	m	2	47.119	6.22691	2.343	49.4811	41.5904	6.58545
13.12.2022	T21	AME-1672	Xanthan Gum	T21-5	676.8	36.3	1.41495		Faeces score = "2-3"	0.692	28.296	22.225	3.39	m	2	54.603	8.06782	1.26733	51.8213	40.7029	6.20845
13.12.2022	T21	AME-1672	Xanthan Gum	T21-6	666.9	36.3	1.39425			0.566	31.581	24.123	4.894	m	2	61.164	9.17139	0.925381	51.6333	39.4399	8.00144
13.12.2022	T21	AME-1672	Xanthan Gum	T21-7	650.4	35.5	1.45377			0.233	35.77	26.967	4.965	f	2	67.935	10.4451	0.342975	52.6533	39.6953	7.30846
13.12.2022	T21	AME-1672	Xanthan Gum	T21-8	617.4	36	1.3233			0.43	38.721	29.516	6.672	f	2	75.339	12.2026	0.570754	51.3957	39.1776	8.85597
13.12.2022	T21	AME-1672	Xanthan Gum	T21-9	546.9	34.7	1.30894			1.525	42.168	31.399	2.274	f	3	77.366	14.1463	1.97115	54.5046	40.585	2.93928
13.12.2022	T21	AME-1672	Xanthan Gum	T21-10	511.6	34.2	1.27895			0.521	45.36	33.082	2.294	m	2	81.257	15.8829	0.641176	55.8229	40.7128	2.82314
13.12.2022	T21	AME-1672	Xanthan Gum	1	589.3	35	1.37446	x
13.12.2022	T21	AME-1672	Xanthan Gum	2	530.8	36	1.13769	x
13.12.2022	T21	AME-1672	Xanthan Gum	3	561.9	34.5	1.36836	x
13.12.2022	T21	AME-1672	Xanthan Gum	4	667.1	36.2	1.40626	x
13.12.2022	T21	AME-1672	Xanthan Gum	5	393.1	32.4	1.15576	x	Not eating; Faeces score = "cast"
13.12.2022	T21	AME-1672	Xanthan Gum	6	720.9	38.5	1.26326	x
13.12.2022	T21	AME-1672	Xanthan Gum	7	501.8	33.3	1.35893	x
13.12.2022	T21	AME-1672	Xanthan Gum	8	631.3	36.3	1.31982	x
13.12.2022	T21	AME-1672	Xanthan Gum	9	584.6	35.9	1.2635	x
13.12.2022	T21	AME-1672	Xanthan Gum	10	583.1	32.7	1.66763	x	back deformity
13.12.2022	T21	AME-1672	Xanthan Gum	11	396.3	32.9	1.11285	x	Not eating; Faeces score = "cast"
13.12.2022	T21	AME-1672	Xanthan Gum	12	657.4	36.2	1.38581	x
13.12.2022	T21	AME-1672	Xanthan Gum	13	581	35.4	1.30968	x
13.12.2022	T21	AME-1672	Xanthan Gum	14	576.3	35	1.34414	x
13.12.2022	T21	AME-1672	Xanthan Gum	15	644.1	35.8	1.4038	x
13.12.2022	T21	AME-1672	Xanthan Gum	16	646.5	36.9	1.28674	x
13.12.2022	T21	AME-1672	Xanthan Gum	17	593.1	35.5	1.32569	x
13.12.2022	T22	AME-1670	Control FM	T22-1	731	37.3	1.40861			0.956	15.647	15.462	3.805	m	3	35.87	4.90698	2.66518	43.6214	43.1057	10.6078
13.12.2022	T22	AME-1670	Control FM	T22-2	487.7	33.9	1.25185			1.14	20.089	17.01	2.57	f	3	40.809	8.36764	2.7935	49.2269	41.682	6.29763
13.12.2022	T22	AME-1670	Control FM	T22-3	662.9	37	1.30871			0.916	22.826	19.563	4.734	m	4	48.039	7.24679	1.90678	47.5156	40.7232	9.85449
13.12.2022	T22	AME-1670	Control FM	T22-4	618.9	37	1.22184			0.14	25.87	21.251	3.77	m	3	51.031	8.24544	0.274343	50.6947	41.6433	7.38767
13.12.2022	T22	AME-1670	Control FM	T22-5	572.1	35.4	1.28962			0.42	29.736	23.565	2.16	m	3	55.881	9.7677	0.751597	53.2131	42.17	3.86536
13.12.2022	T22	AME-1670	Control FM	T22-6	546.2	33.9	1.40201			0.616	31.624	26.05	2.495	f	3	60.785	11.1287	1.01341	52.026	42.856	4.10463
13.12.2022	T22	AME-1670	Control FM	T22-7	598.2	36	1.28215			0.341	34.63	28.77	3.947	m	3	67.688	11.3153	0.503782	51.1612	42.5038	5.83117
13.12.2022	T22	AME-1670	Control FM	T22-8	734.3	37.5	1.39245			1.719	40.816	32.845	3.714	f	3	79.094	10.7713	2.17336	51.6044	41.5265	4.69568
13.12.2022	T22	AME-1670	Control FM	T22-9	480.5	33.8	1.24435			0.645	42.733	33.421	1.312	f	3	78.111	16.2562	0.825748	54.708	42.7865	1.67966
13.12.2022	T22	AME-1670	Control FM	T22-10	534.8	34.7	1.27998			1.161	43.932	34.182	1.375	m	3	80.65	15.0804	1.43955	54.4724	42.3831	1.7049
13.12.2022	T22	AME-1670	Control FM	1	589.9	35.4	1.32975	x
13.12.2022	T22	AME-1670	Control FM	2	626.1	36	1.34195	x
13.12.2022	T22	AME-1670	Control FM	3	641.2	37	1.26587	x
13.12.2022	T22	AME-1670	Control FM	4	747.3	39.7	1.19433	x
13.12.2022	T22	AME-1670	Control FM	5	558	34.3	1.38278	x
13.12.2022	T22	AME-1670	Control FM	6	676.8	37.5	1.28341	x
13.12.2022	T22	AME-1670	Control FM	7	335.8	32	1.02478	x	Not eating; Faeces score = "cast"
13.12.2022	T22	AME-1670	Control FM	8	475.9	33.1	1.3123	x
13.12.2022	T22	AME-1670	Control FM	9	707.9	38	1.29009	x
13.12.2022	T22	AME-1670	Control FM	10	503.6	34.5	1.22639	x
13.12.2022	T22	AME-1670	Control FM	11	581.2	34.6	1.40313	x
13.12.2022	T22	AME-1670	Control FM	12	490.6	35.1	1.1345	x
13.12.2022	T22	AME-1670	Control FM	13	668.4	37.7	1.24742	x
13.12.2022	T22	AME-1670	Control FM	14	638.8	36.2	1.3466	x
13.12.2022	T22	AME-1670	Control FM	15	419.3	33	1.16676	x
13.12.2022	T22	AME-1670	Control FM	16	554.7	35	1.29376	x
13.12.2022	T22	AME-1670	Control FM	17	540.4	35	1.26041	x

## Sheet: Viscosity gut content
Sample	Tank	Diet	Binder type	Foregut/Midgut	ID	Viscosity
T1,R3	1	AME-1671	Guar Gum	Foregut	S5850-01	513.8
T1,R3	1	AME-1671	Guar Gum	Foregut	S5850-01	441.7
T1,R3	1	AME-1671	Guar Gum	Foregut	S5850-01	590.4
T2,R3	2	AME-1672	Xanthan Gum	Foregut	S5850-02	255.8
T2,R3	2	AME-1672	Xanthan Gum	Foregut	S5850-02	322.6
T2,R3	2	AME-1672	Xanthan Gum	Foregut	S5850-02	284.1
T3,R3	3	AME-1669	Control PM	Foregut	S5850-03	26.5
T3,R3	3	AME-1669	Control PM	Foregut	S5850-03	41.9
T3,R3	3	AME-1669	Control PM	Foregut	S5850-03	25.7
T4,R2	4	AME-1670	Control FM	Foregut	S5850-04	3.57
T4,R2	4	AME-1670	Control FM	Foregut	S5850-04	52.9
T4,R2	4	AME-1670	Control FM	Foregut	S5850-04	12.9
T5,R1	5	AME-1672	Xanthan Gum	Foregut	S5850-05	181.7
T5,R1	5	AME-1672	Xanthan Gum	Foregut	S5850-05	218.1
T5,R1	5	AME-1672	Xanthan Gum	Foregut	S5850-05	258.3
T6,R1	6	AME-1676	Alginat	Foregut	S5850-06	72.2
T6,R1	6	AME-1676	Alginat	Foregut	S5850-06	136.1
T6,R1	6	AME-1676	Alginat	Foregut	S5850-06	98.7
T7,R1	7	AME-1669	Control PM	Foregut	S5850-07	21
T7,R1	7	AME-1669	Control PM	Foregut	S5850-07	36.2
T7,R1	7	AME-1669	Control PM	Foregut	S5850-07	48.6
T8,R2	8	AME-1671	Guar Gum	Foregut	S5850-08	423.3
T8,R2	8	AME-1671	Guar Gum	Foregut	S5850-08	393.2
T8,R2	8	AME-1671	Guar Gum	Foregut	S5850-08	340.4
T9,R2	9	AME-1669	Control PM	Foregut	S5850-09	-0.43
T9,R2	9	AME-1669	Control PM	Foregut	S5850-09	2.22
T9,R2	9	AME-1669	Control PM	Foregut	S5850-09	41.7
T10,R2	10	AME-1676	Alginat	Foregut	S5850-10	107.1
T10,R2	10	AME-1676	Alginat	Foregut	S5850-10	82.8
T10,R2	10	AME-1676	Alginat	Foregut	S5850-10	17.8
T11,R3	11	AME-1676	Alginat	Foregut	S5850-11	69.9
T11,R3	11	AME-1676	Alginat	Foregut	S5850-11	221.7
T11,R3	11	AME-1676	Alginat	Foregut	S5850-11	84.4
T12,R3	12	AME-1670	Control FM	Foregut	S5850-12	53.8
T12,R3	12	AME-1670	Control FM	Foregut	S5850-12	37.2
T12,R3	12	AME-1670	Control FM	Foregut	S5850-12	25.2
T20,R1	20	AME-1671	Guar Gum	Midgut	S5850-13	991.4
T20,R1	20	AME-1671	Guar Gum	Midgut	S5850-13	976.4
T20,R1	20	AME-1671	Guar Gum	Midgut	S5850-13	883.6
T21,R1	21	AME-1672	Xanthan Gum	Foregut	S5850-14	341.7
T21,R1	21	AME-1672	Xanthan Gum	Foregut	S5850-14	163.9
T21,R1	21	AME-1672	Xanthan Gum	Foregut	S5850-14	258.6
T22,R1	22	AME-1670	Control FM	Foregut	S5850-15	6.31
T22,R1	22	AME-1670	Control FM	Foregut	S5850-15	5.63
T22,R1	22	AME-1670	Control FM	Foregut	S5850-15	51.8
T1,R3	1	AME-1671	Guar Gum	Midgut	S5850-16	872.3
T1,R3	1	AME-1671	Guar Gum	Midgut	S5850-16	729
T1,R3	1	AME-1671	Guar Gum	Midgut	S5850-16	979.6
T2,R3	2	AME-1672	Xanthan Gum	Midgut	S5850-17	953.3
T2,R3	2	AME-1672	Xanthan Gum	Midgut	S5850-17	1171.1
T3,R3	3	AME-1669	Control PM	Midgut	S5850-18	336.2
T3,R3	3	AME-1669	Control PM	Midgut	S5850-18	248.4
T3,R3	3	AME-1669	Control PM	Midgut	S5850-18	386.4
T4,R2	4	AME-1670	Control FM	Midgut	S5850-19	108.4
T4,R2	4	AME-1670	Control FM	Midgut	S5850-19	116.2
T4,R2	4	AME-1670	Control FM	Midgut	S5850-19	113
T5,R2	5	AME-1672	Xanthan Gum	Midgut	S5850-20	977.1
T5,R2	5	AME-1672	Xanthan Gum	Midgut	S5850-20	916.1
T5,R2	5	AME-1672	Xanthan Gum	Midgut	S5850-20	912.6
T6,R2	6	AME-1676	Alginat	Midgut	S5850-21	279.8
T6,R2	6	AME-1676	Alginat	Midgut	S5850-21	289.3
T6,R2	6	AME-1676	Alginat	Midgut	S5850-21	268.1
T7,R1	7	AME-1669	Control PM	Midgut	S5850-22	151.6
T7,R1	7	AME-1669	Control PM	Midgut	S5850-22	133.2
T7,R1	7	AME-1669	Control PM	Midgut	S5850-22	168.8
T8,R2	8	AME-1671	Guar Gum	Midgut	S5850-23	833
T8,R2	8	AME-1671	Guar Gum	Midgut	S5850-23	817.8
T8,R2	8	AME-1671	Guar Gum	Midgut	S5850-23	845.2
T9,R2	9	AME-1669	Control PM	Midgut	S5850-24	154.5
T9,R2	9	AME-1669	Control PM	Midgut	S5850-24	157.9
T9,R2	9	AME-1669	Control PM	Midgut	S5850-24	156.7
T10,R2	10	AME-1676	Alginat	Midgut	S5850-25	299.5
T10,R2	10	AME-1676	Alginat	Midgut	S5850-25	279.3
T10,R2	10	AME-1676	Alginat	Midgut	S5850-25	280.5
T11,R3	11	AME-1676	Alginat	Midgut	S5850-26	277.6
T11,R3	11	AME-1676	Alginat	Midgut	S5850-26	318.1
T11,R3	11	AME-1676	Alginat	Midgut	S5850-26	260.7
T12,R3	12	AME-1670	Control FM	Midgut	S5850-27	73
T12,R3	12	AME-1670	Control FM	Midgut	S5850-27	88.8
T12,R3	12	AME-1670	Control FM	Midgut	S5850-27	77.9
T20,R1	20	AME-1671	Guar Gum	Foregut	S5850-28	473.4
T20,R1	20	AME-1671	Guar Gum	Foregut	S5850-28	1004.8
T20,R1	20	AME-1671	Guar Gum	Foregut	S5850-28	507.5
T20,R1	20	AME-1671	Guar Gum	Foregut	S5850-28	849.4
T21,R1	21	AME-1672	Xanthan Gum	Midgut	S5850-29	1081.4
T21,R1	21	AME-1672	Xanthan Gum	Midgut	S5850-29	1033.5
T21,R1	21	AME-1672	Xanthan Gum	Midgut	S5850-29	999
T22,R1	22	AME-1670	Control FM	Midgut	S5850-30	109.5
T22,R1	22	AME-1670	Control FM	Midgut	S5850-30	111.1
T22,R1	22	AME-1670	Control FM	Midgut	S5850-30	95

## Sheet: Mineral analysis FM vs PM
Analysis		Minerals (mg/kg)	Sample	Diet	Fosfor (P)	Iron (Fe)	Potasium (K)	Calsium (Ca)	Magnesium (Mg)	Manganese (Mn)	Sodium (Na)	Zinc (Zn)
BG-2023-971-1	2023-03-31 14:44:30	AME1669	Diet	PM	11574.4	230.525	8196.85	10421.9	2085	67.365	7418.82	184.27
BG-2023-971-2	2023-03-31 14:44:30	AME1670	Diet	FM	17940.8	194.04	7799.53	17661.9	2463.8	58.76	14704	185.835
BG-2023-975-3	2023-03-31 15:01:52	Gjødselstryking Kar 3	Feces	PM	24489.7	845.125	1576.57	55018.3	22305.6	243.615	19105.6	564.05
BG-2023-975-4	2023-03-31 15:01:53	Gjødselstryking Kar 4	Feces	FM	58530.2	973.7	1202.94	103693	13933.2	244.645	20318.7	640.835
BG-2023-975-7	2023-03-31 15:01:55	Gjødselstryking Kar 7	Feces	PM	22258.4	833.635	1634.86	51159.4	20737	237.925	19932.8	533.05
BG-2023-975-9	2023-03-31 15:01:57	Gjødselstryking Kar 9	Feces	PM	21838.8	831.365	1439.18	53437.2	20934.5	228.335	17297.9	535.355
BG-2023-975-12	2023-03-31 15:02:01	Gjødselstryking Kar 12	Feces	FM	56505.5	1083.74	1200.31	107975	27090.4	254.555	20868	706.2
BG-2023-975-15	2023-03-31 15:02:04	Gjødselstryking Kar 22	Feces	FM	52383.3	956.365	1177.76	98511.9	24874.7	224.16	20013.6	632.105
